# Supplementary material for: Rieske iron-sulfur protein induces FKBP12.6/RyR2 complex remodeling and subsequent pulmonary hypertension through NF-κB/cyclin D1 pathway
Source: Nat Commun. 2020 Jul 15;11:3527. doi: 10.1038/s41467-020-17314-1 (PMC7363799; doi:10.1038/s41467-020-17314-1)
Supplement: Supplementary file 4 — Source Data [file 41467_2020_17314_MOESM4_ESM.xlsx]

## Sheet: Figure 1A
		WT+Nor
	3H-RyR(nM)	0.5	1	5	10	20	25
pmol/mg	Test 1	0.06	0.155	0.225	0.38	0.465	0.5
	Test 2	0.02	0.1	0.21	0.46	0.35	0.49
	Test 3	0.02	0.125	0.32	0.41	0.42	0.54
	Test 4	0.06	0.135	0.35	0.345	0.355	0.52
	Test 5	0.03	0.145	0.325	0.45	0.43	0.42
		WT+CH
	3H-RyR(nM)	0.5	1	5	10	20	25
pmol/mg	Test 1	0.02	0.375	0.44	0.47	0.695	0.57
	Test 2	0.025	0.325	0.535	0.59	0.495	0.79
	Test 3	0.025	0.3	0.535	0.635	0.625	0.74
	Test 4	0.035	0.335	0.45	0.605	0.665	0.67
	Test 5	0.025	0.375	0.48	0.655	0.68	0.71

## Sheet: Figure 1B
Human Sample ID				Control Human									PAH Patient
Con1(60046)			3H-RyR(nM)	0.5	1	5	10	25				3H-RyR(nM)	0.5	1	5	10	25
PAH1(5076008)		pmol/mg	Con1 Test 1	0.055	0.07	0.13	0.495	0.58			pmol/mg	Con1 Test 1	0.17	0.27	0.4	0.555	0.96
Con2(110849)			Con1 Test 2	0.04	0.06	0.14	0.33	0.44				Con1 Test 2	0.195	0.21	0.54	0.8	1
PAH2(7/20/09)			Con 2 Test 1	0.025	0.04	0.16	0.38	0.51				Con 2 Test 1	0.09	0.29	0.38	0.615	0.94
Con3(0057990)			Cone 2 Test 2	0.055	0.075	0.2	0.5	0.61				Cone 2 Test 2	0.12	0.21	0.41	0.745	0.89
PAH3(0060496)			Con 3	0.025	0.05	0.165	0.315	0.49				Con 3	0.23	0.15	0.47	0.595	0.82

## Sheet: Figure 1C
Caf 3mM		ΔCa2+ influx (nM)			ΔCa2+ (nM)	WT+Nor	WT+CH			Caf 30mM		ΔCa2+ influx			ΔCa2+ (nM)	WT+Nor	WT+CH
	n	mean	SEM			259	885				n	mean	SEM			1547	1284
WT+Nor	95/7	442	40			442	960			WT+Nor	95/7	1390	106			1420	1184
WT+CH	98/7	800	72			554	794			WT+CH	98/7	1040	30			1217	782
						260	886									1791	1120
						634	753									1096	984
						319	790									1512	904
						529	964									1215	790
						569	741									1461	747
						328	902									1564	962
						446	875									1634	868
						320	865									1161	763
						511	697									1033	761
						567	784									1664	1176
						638	831									1698	994
						633	879									1618	1102
						449	602									1263	1172
						260	750									1063	1201
						442	764									1775	794
						380	792									1181	821
						546	699									1011	1313
						264	846									1028	1303
						347	695									1595	840
						453	776									1493	1120
						413	864									1276	1255
						520	855									1352	1221
						283	652									1066	1016
						262	978									1190	1336
						457	715									1173	1038
						561	872									1306	933
						286	756									1103	1130
						531	753									1388	1061
						453	986									1311	1025
						365	996									1734	769
						638	795									1609	903
						245	889									1205	881
						463	664									1387	1042
						491	789									1020	999
						459	791									1366	1030
						520	954									1083	1279
						336	703									1762	972
						250	708									1633	1313
						405	817									1720	777
						269	955									1698	1017
						526	656									1004	939
						637	804									1781	835
						258	804									1409	1089
						599	912									1043	1081
						635	903									1386	1165
						513	782									1497	844
						509	813									1070	1210
						465	739									1115	871
						454	905									1516	1282
						386	937									1417	969
						305	668									1282	1321
						527	676									1263	927
						382	778									1028	1260
						457	631									1188	1193
						432	837									1173	1246
						367	916									1770	785
						532	819									1285	834
						568	744									1736	1255
						623	644									1592	828
						283	969									1798	886
						623	987									1503	1237
						448	782									1185	1309
						629	664									1626	1035
						447	720									1181	879
						260	920									1526	1050
						584	909									1514	1174
						407	615									1702	1152
						418	679									1096	1240
						257	711									1338	904
						589	929									1524	776
						323	982									1567	1110
						500	848									1708	1264
						533	773									1618	942
						280	700									1591	819
						413	973									1740	1129
						437	642									1215	1248
						545	976									1088	1151
						471	776									1391	1196
						318	640									1496	836
						522	725									1038	768
						363	611									1074	969
						460	736									1187	1270
						433	757									1658	898
						552	699									1559	935
						258	687									1448	959
						549	885									1237	956
						317	850									1438	1207
						609	973									1517	1100
						452	695									1117	947
						246	729									1328	803
						505	637									1274	1107
						441	855									1774	1281
							914										1064
							759										1340
							756

## Sheet: Figure 1E
	Ca2+ Leak (%)				%	WT+Nor	WT+CH	RyR2KO+Nor	RyR2KO+CH
	mean	SEM				2.39923	16.2232	4.8452	6.1976
WT+Nor	5.9	1.1				6.42303	16.1956	5.6957	6.5212
WT+CH	15.8	3.5				6.0705	16.2698	4.9072	6.616
RyR2KO+Nor	5.3	1.6				5.33699	15.4021	5.2525	6.586
RyR2KO+CH	6.5	1.5				6.20332	15.6497	5.7909	6.5096
						6.44545	15.4927	4.8886	6.4301
						5.28353	16.1723	5.9885	5.9438
						6.49498	15.5225	5.0861	6.5042
						5.45951	15.5395	5.1147	5.9842
						6.26685	16.3009	5.2329	6.7973
						5.35137	16.2789	5.9716	6.3041
						5.59752	16.029	5.1553	6.8328
						6.57513	15.7945	5.6151	6.3839
						5.93966	15.2257	4.9177	6.5186
						6.23504	16.2343	5.35	7.2817
						6.41662	15.4476	5.1388	6.5256
						6.00664	16.0339	5.5956	7.2769
						5.78882	15.2987	4.8348	6.1628
						5.79532	16.017	5.6512	6.6372
						6.33562	16.387	5.4	6.1881
						5.34594	15.2516	5.3395	6.9586
						6.45252	15.8139	5.8526	6.8323
						6.26945	15.8451	5.257	6.3758
						6.44525	15.9532	5.8071	6.6733
						5.31538	15.7497	5.0677	7.2134
						5.66796	15.7155	5.616	6.1138
						6.1884	15.7427	5.9543	6.6645
						6.25344	15.9678	5.024	6.2155
						6.39482	15.5607	5.1301	6.3243
						5.38247	16.0304	4.9468	6.2415
						5.55751	15.8662	4.9047	6.0152
						6.27998	15.2821	5.5653	6.4113
						5.50182	15.6607	5.0741	6.9072
						6.52576	16.0255	4.901	5.9951
						5.68004	16.1271	4.9089	6.2773
						6.28387	15.7622	4.8321	6.8398
						5.71856	15.6041	5.317	6.1461
						5.45934	15.7861	5.821	6.796
						6.03756	15.5519	5.4925	6.3785
						6.30761	15.6662	5.2005	6.554
						5.9813	15.6712	4.8245	5.9394
						6.27668	15.5207	5.2086	6.4682
						5.42144	15.7267	4.8997	6.1815
						5.96408	16.0291	5.9117	6.5663
						5.58831	16.1439	4.9786	6.5761
						5.5812	15.558	5.5256	5.9712
						6.54882	15.8079	5.0594	6.4728
						6.5448	16.2659	4.8606	6.1794
						6.12506	16.1373	5.8972	5.9465
						6.17431	16.0005	4.9253	6.3367

## Sheet: Figure 1F
	ΔCa2+ influx (nM)						WT+Nor	WT+CH	RyR2KO+Nor	RyR2KO+CH
	mean	SEM	n				105	748	108	147
WT+Nor	142	35	66				149	820	142	141
WT+CH	987	125	72				113	919	125	206
RyR2KO+Nor	120	23	80				169	1075	156	224
RyR2KO+CH	165	30	95				141	1078	109	205
							151	1156	90	92
							162	1196	87	148
							107	857	154	158
							138	1120	89	122
							179	1282	156	253
							153	971	157	152
							102	900	96	178
							149	1013	101	137
							118	844	84	140
							113	1073	123	180
							151	894	136	153
							131	1124	102	156
							132	778	160	129
							181	761	123	211
							100	769	140	225
							105	890	111	311
							172	1227	108	214
							177	838	136	134
							108	833	133	254
							179	794	126	118
							148	994	147	202
							103	855	152	122
							118	884	130	153
							170	1038	130	122
							107	1286	99	196
							143	883	114	225
							101	1240	126	106
							159	1106	83	189
							165	899	148	204
							123	1048	100	172
							169	1143	129	147
							118	1282	138	143
							145	876	102	175
							128	1177	109	135
							134	921	145	188
							154	1275	94	214
							152	795	124	121
							169	1088	104	169
							100	968	113	179
							139	1237	126	114
							122	922	120	197
							130	862	136	189
							181	1169	115	128
							153	805	157	213
							151	874	81	163
							130	891	132	128
							141	795	108	191
							142	971	105	131
							140	1024	157	125
							165	697	89	134
							180	1239	116	111
							177	828	148	192
							173	794	123	194
							125	1162	138	130
							133	1264	155	137
							101	778	113	225
							157	1228	103	207
							180	1149	133	150
							176	1003	140	210
							147	839	135	115
							163	1046	98	119
								883	130	114
								1175	94	163
								875	98	210
								786	119	114
								1036	135	124
								1048	93	183
									111	180
									111	214
									96	143
									104	213
									80	139
									139	121
									156	149
									109	205
										132
										127
										208
										174
										129
										150
										132
										153
										138
										157
										139
										185
										174
										124
										200

## Sheet: Figure 2A
		PA
	Force/Tissue	mg/mg	WT+Nor	WT+CH	RyR2KO+Nor	RyR2KO+CH											PA
	NE(Mol)	-10	1.4±0.2	1±0.2	0.1±0	0.1±0										Force/Tissue	mg/mg	WT+Nor	WT+CH	RyR2+Nor	RyR2+CH
		-9	4.6±1	65±6	3±1	1±0.2										ET-1(Mol/L)	-11	1.6±0.3	5.5±1	0.4±0	2.3±0.2
		-8	32±6	162±14	11±3	16±3											-10	9.6±1	6.6±1	4.2±0.5	7.3±1
		-7	69±12	186±15	23±5	33±6											-9	15±3	130±15	16±3	43±5
		-6	141±15	200±23	68±7	101±11											-8	80±5	224±18	77±7	93±6
		-5	136±19	187±19	73±8	110±10											-7	104±9	256±19	91±7	115±8
																	-6	115±10	265±20	82±6	137±8
	WT+Nor							WT+CH
NE(Mol/L)	-10	-9	-8	-7	-6	-5		-10	-9	-8	-7	-6	-5			WT+Nor							WT+CH
Force/Tissue	1.1	6	44	66	127	124		1.4	75	106	169	197	196		ET-1(Mol/L)	-11	-10	-9	-8	-7	-6		-11	-10	-9	-8	-7	-6
	1.4	6.8	36	68	140	129		0.5	58	194	202	204	170		Force/Tissue	0.6	5	19	90	118	128		1	8	144	205	231	315
	0.7	3.3	27	71	145	150		0.6	69	153	210	228	169			0.9	14	14	85	113	116		4	6	102	247	295	234
	1.7	5.8	25	78	150	145		1.2	75	169	183	200	198			1.5	14	18	67	125	126		9	7	152	239	268	234
	1.1	2.5	44	55	159	135		0.9	76	149	206	197	180			3.5	4	14	82	90	108		5	5	139	227	264	316
	1.4	3.7	25	79	135	151		1.3	51	173	138	190	197			1	10	16	71	88	80		5	6	137	198	236	202
	2.3	4.3	25	69	132	119		0.9	56	191	197	184	200			2.1	11	13	85	93	136		9	8	105	229	247	291
	RyR2KO+Nor							RyR2KO+CH
	-10	-9	-8	-7	-6	-5		-10	-9	-8	-7	-6	-5			RyR2KO+Nor							RyR2KO+CH
	0.3	4	11	21	69	61		0.2	0.6	19	27	101	123			-11	-10	-9	-8	-7	-6		-11	-10	-9	-8	-7	-6
	0	1	11	24	59	92		0	1.1	12	25	106	108			0.3	3.1	20	78	68	94		2.4	5	44	112	94	153
	0.1	4	12	22	81	73		0.2	1.1	21	38	71	113			0.7	4.8	12	76	94	80		1.6	13	41	114	110	157
	0	2	8	25	65	66		0	1.1	16	38	95	121			0.2	4.8	16	74	61	74		3	12	50	59	135	157
	0.3	4	12	24	51	79		0	1.4	15	35	109	104			0.1	4.3	18	65	119	79		2.4	8	37	86	122	123
	0.3	4	11	24	83	73		0.1	1.1	12	31	121	86			0.4	3.1	18	90	86	73		1.6	3	42	89	129	124
	0	2	11	24	69	70		0.1	0.9	21	41	110	115			0.7	5	11	83	119	95		2.7	3	45	103	104	113

## Sheet: Figure 2B
					%	WT+Nor			WT+CH			RyR2KO+Nor			RyR2KO+CH
%	Non	Par	Mus			Non	Par	Mus	Non	Par	Mus	Non	Par	Mus	Non	Par	Mus
WT+Nor	62±11	29±6	9±3			60	20	7	12	50	22	67	31	5	70	25	10
WT+CH	22±6	47±9	31±6			64	30	14	25	52	40	48	37	7	57	29	14
RyR2KO+Nor	60±12	30±6	10±3			55	26	4	30	53	21	42	39	6	64	34	12
RyR2KO+CH	58±10	30±5	12±2			70	36	10	16	57	24	80	20	6	38	34	14
						55	34	5	19	34	29	40	32	12	40	27	9
						57	23	14	15	34	29	62	36	12	48	34	10
						74	19	10	30	43	35	68	29	10	43	29	15
						69	36	7	26	53	37	62	36	12	76	31	13
						50	39	4	32	56	26	48	33	14	39	28	8
						56	21	13	28	48	22	76	26	10	38	32	12
						58	31	10	15	34	38	51	29	10	39	21	15
						48	34	9	28	58	21	47	36	13	49	38	11
						52	37	13	27	52	39	54	24	12	59	29	9
						53	31	11	22	53	39	66	34	10	40	35	10
						43	27	10	31	51	36	52	31	5	59	25	13
						63	34	14	18	61	39	78	20	11	45	21	15
						68	23	13	17	59	31	59	36	14	56	33	9
						65	34	7	21	57	30	56	28	6	46	23	14
						67	39	4	27	58	33	68	30	10	43	33	10
						53	19	5	24	46	25	41	27	10	55	33	8
						80	37	14	20	37	30	52	21	7	69	28	11
						66	39	6	30	33	34	73	28	5	69	27	15
						61	28	11	16	48	33	77	25	11	60	23	8
						82	27	13	25	36	27	61	22	8	48	22	9
						50	34	4	17	43	27	70	33	7	78	35	13
						44	32	8	32	44	38	73	38	15	53	30	14
						53	35	8	12	56	31	57	21	10	78	28	8
						67	29	11	19	35	41	40	40	14	60	31	13
						75	35	10	29	58	39	48	22	8	47	22	15
						63	29	7	21	51	27	40	36	14	73	34	15
						74	19	9	32	38	38	46	33	8	41	21	11
						45	19	9	17	35	35	78	31	12	77	29	13
						64	36	6	32	39	27	57	28	6	39	22	13
						82	28	10	20	40	24	43	26	5	62	24	10
						74	24	6	22	40	23	79	38	5	75	21	9
						80	24	14	25	45	31	45	30	9	75	30	9
						64	39	11	22	38	41	55	29	11	45	30	16
						66	27	4	15	48	31	41	25	5	69	21	16
						52	31	5	31	53	38	70	29	5	47	36	10
						71	25	4	28	57	34	73	33	12	54	30	10
						63	21	6	28	47	23	46	39	14	55	27	9
						70	19	6	12	34	24	45	34	14	72	33	14
						81	21	6	31	61	24	75	37	13	41	31	16
						50	36	10	22	48	35	51	30	13	50	33	10
						57	39	12	21	45	33	56	28	7	52	23	14
						80	37	7	25	58	33	58	26	13	78	36	15
						75	22	14	20	61	21	69	25	7	42	33	10
						79	36	7	26	52	25	79	20	15	62	29	14
						51	22	14	12	60	22	58	37	15	44	22	15
						55	25	7	20	61	23	54	33	6	63	37	15
						79	37	11	29	42	38	45	35	11	42	33	10
						50	39	12	27	34	37	73	23	5	62	23	13
						48	20	14	23	55	24	54	21	5	57	34	8
						70	21	4	31	57	39	55	39	6	55	30	9
						53	23	11	27	39	26	53	26	6	54	38	8
						48	26	11	21	34	26	66	36	9	47	25	16
						82	34	7	14	42	30	79	21	5	69	31	12
						78	25	10	15	61	41	49	31	11	47	23	11
						49	28	13	23	42	39	74	25	9	78	28	11
						50	19	4	12	40	40	75	34	12	77	30	8
						58	27	8	18	33	29	62	28	8	70	38	15
						55	25	9	17	50	41	65	32	5	55	36	8
						57	24	12	30	58	41	42	40	11	71	36	13
						55	24	8	28	34	21	40	32	10	61	38	8
						77	30	11	30	49	35	66	23	9	72	36	15
						62	33	5	16	48	38	61	37	5	40	22	11
						63	21	9	31	34	25	69	40	10	49	34	13
						61	39	8	26	42	21	76	23	6	71	37	15
						70	29	10	15	57	29	77	38	11	75	38	10
						67	25	13	14	36	23	45	40	15	63	28	15
						60	28	8	18	54	37	57	20	13	57	26	14
						58	35	14	12	38	25	62	37	11	70	23	16
						59	24	8	21	32	33	75	28	14	74	36	8
						57	27	6	23	38	29	57	30	15	46	37	11
						73	38	4	19	40	36	48	36	13	71	28	9
						52	26	11	29	35	22	66	29	10	58	34	16
						75	25	13	31	45	26	52	32	6	68	29	14
						48	38	4	14	35	22	79	20	6	57	23	16
						49	27	4	22	58	23	65	23	11	43	22	14
						57	25	6	29	34	37	49	20	9	62	29	13
						74	36	9	13	49	25	65	22	5	50	22	15
						82	35	13	20	33	27	61	34	12	75	32	12
						48	32	6	32	46	29	60	30	5	72	29	10
						69	31	14	17	61	33	66	22	14	47	30	13
						51	21	13	27	47	34	48	30	10	49	35	16
						68	26	11	16	62	22	55	39	9	46	30	16
						55	29	12	20	53	34	51	21	12	71	23	16
						80	19	13	31	56	35	69	32	12	63	27	14
						55	36	7	20	44	41	53	36	12	45	27	9
						79	21	10	17	44	21	80	33	5	51	24	14
						57	32	9	25	35	35	54	36	15	51	31	11
						54	30	10	29	48	25	78	36	10	59	29	9
						65	22	4	22	49	41	51	24	15	52	34	10
						42	19	4	18	55	35	76	23	12	40	36	16
						45	29	9	28	62	23	55	29	12	73	38	16
						68	24	8	24	45	26	78	36	9	64	35	9
						44	21	11	23	32	33	51	33	8	73	38	8
						56	37	9	29	32	31	61	26	8	58	31	10
						47	37	7	14	61	23	76	23	7	64	23	12
						82	21	12	12	45	40	71	40	10	73	34	12

## Sheet: Figure 2C
%	15-50	51-100	>100		%	WT+Nor			WT+CH			RyR2KO+Nor			RyR2KO+CH
WT+Nor	22±3	19.5±3	16±3			15-50	51-100	>100	15-50	51-100	>100	15-50	51-100	>100	15-50	51-100	>100
WT+CH	34±4	25±3	24±3			18	24	19	33	26	27	21	23	17	32	17	12
RyR2KO+Nor	22±3	19.5±3	18±2.5			22	23	13	41	24	20	17	15	20	32	24	16
RyR2KO+CH	27±4	21±3	15.5±3			24	22	19	31	29	27	26	18	21	25	25	13
						25	22	19	36	24	25	25	24	21	23	16	19
						19	15	17	34	21	23	18	19	19	20	21	13
						26	22	17	40	20	24	26	16	19	26	18	16
						25	20	13	36	26	26	25	24	22	23	20	16
						22	22	14	28	21	23	27	17	20	32	26	18
						21	16	19	36	25	28	26	16	17	29	22	11
						25	19	18	30	21	20	24	16	22	22	24	16
						17	22	17	33	29	22	21	15	15	34	23	17
						19	24	15	39	25	27	26	24	17	33	20	16
						26	18	18	34	23	26	24	22	15	22	20	20
						18	21	15	27	28	28	25	19	15	21	23	13
						20	19	12	34	23	24	27	24	20	24	18	11
						25	15	12	33	30	25	23	23	14	23	24	12
						21	24	15	33	20	20	22	16	21	23	17	11
						17	22	12	41	26	25	22	20	21	26	23	13
						20	23	15	34	29	26	27	21	21	28	18	14
						26	24	14	28	22	24	27	19	18	26	21	13
						19	15	19	36	20	23	18	20	15	26	18	20
						17	23	18	36	27	27	27	17	22	34	21	15
						18	17	12	36	22	27	26	23	19	23	21	15
						21	19	12	36	28	22	27	20	17	33	23	14
						27	22	20	31	28	22	26	19	19	33	18	20
						25	22	18	31	30	28	19	21	16	34	22	20
						20	23	18	29	25	28	18	20	21	28	20	11
						26	16	14	36	28	21	21	23	18	21	22	20
						24	20	13	36	30	20	27	22	15	25	22	15
						18	16	18	29	24	26	24	16	16	24	24	17
						18	19	13	37	20	20	23	15	19	27	21	18
						27	20	20	30	25	22	23	15	22	22	16	17
						20	18	14	28	22	20	25	23	14	30	16	11
						18	16	12	31	25	26	26	24	16	21	25	18
						24	21	19	31	23	21	26	19	18	26	24	11
						21	22	18	36	21	28	26	21	19	23	16	15
						23	19	12	39	21	23	18	19	21	29	16	16
						23	24	16	34	25	24	24	22	22	24	19	11
						19	17	17	35	27	26	22	15	17	33	19	14
						19	24	19	39	24	24	20	17	19	29	20	16
						21	19	13	32	27	23	25	17	14	31	24	19
						23	23	16	33	20	25	17	24	20	32	23	18
						19	20	16	33	21	25	19	21	20	30	18	15
						18	22	19	35	23	20	26	15	18	27	19	19
						27	21	12	27	24	28	22	17	22	33	23	19
						18	19	17	39	22	20	22	19	21	21	16	20
						20	16	16	33	30	24	17	18	20	34	26	15
						18	24	20	31	24	26	22	17	17	20	21	17
						24	22	17	40	27	22	24	20	15	24	22	20
						27	15	14	34	24	25	22	19	14	26	18	12
						20	20	16	29	23	22	22	20	15	26	21	11
						18	24	13	35	20	26	18	15	14	29	22	20
						26	16	18	28	28	20	18	23	18	28	18	13
						18	17	16	39	22	25	27	16	22	26	23	16
						18	20	12	34	25	21	21	23	16	27	22	13
						19	19	14	40	20	23	26	15	18	26	20	15
						23	19	12	36	20	25	19	24	18	33	24	14
						20	16	13	30	22	25	22	22	18	31	16	14
						23	19	18	40	26	20	26	24	15	22	24	15
						21	23	13	32	26	25	27	16	20	29	22	14
						26	21	18	36	29	26	19	24	14	21	17	14
						27	18	15	37	24	27	23	24	20	23	26	14
						20	23	13	34	25	28	18	19	21	27	25	20
						21	23	15	27	23	24	19	19	22	29	18	13
						27	16	16	34	29	23	27	20	21	30	17	20
						25	19	12	33	30	21	25	17	15	20	23	17
						26	15	19	39	23	24	18	21	16	28	21	20
						25	20	12	34	30	28	18	23	21	32	18	16
						20	16	12	35	23	28	20	22	20	30	16	18
						18	16	12	39	20	24	17	21	19	25	23	16
						20	18	17	39	29	23	27	17	16	21	20	13
						24	20	12	34	30	25	25	16	15	32	21	13
						25	17	19	33	20	22	17	17	19	20	22	18
						27	21	20	33	27	21	23	17	21	25	24	17
						19	18	20	37	21	22	25	21	22	34	24	17
						18	24	14	30	24	20	24	21	15	30	20	20
						17	18	17	39	28	26	24	18	18	29	23	19
						24	24	20	33	22	28	18	22	22	32	20	14
						19	15	20	38	23	26	25	19	14	20	26	19
						24	23	12	28	22	28	19	19	19	33	23	14
						21	17	15	37	24	23	24	18	19	33	19	11
						19	18	17	32	29	20	19	20	15	26	18	11
						19	20	12	33	27	27	20	22	16	28	17	16
						26	21	20	32	29	22	23	18	17	24	25	20
						22	18	19	40	30	28	17	18	16	28	25	13
						24	16	13	40	23	25	20	19	17	34	22	20
						25	18	20	38	26	21	18	23	17	31	21	20
						25	23	14	37	23	23	22	23	20	26	25	12
						18	17	15	33	28	22	17	15	20	21	18	16
						19	15	20	28	29	22	17	24	17	30	18	14
						25	15	17	41	26	23	20	22	17	24	22	11
						18	24	14	38	23	20	21	17	17	28	16	18
						19	18	17	34	27	21	25	16	18	20	21	11
						22	20	18	29	21	22	24	19	17	33	17	15
						23	21	20	30	28	23	22	18	21	31	23	16
						27	16	13	31	21	22	27	17	21	29	22	15
						19	24	20	31	23	20	18	19	20	31	23	17
						23	17	18	38	25	25	18	21	19	31	24	20
						20	16	15	31	29	24	22	20	18	25	26	14
						20	16	16	39	24	28	23	15	14	20	20	12

## Sheet: Figure 2D
Ki67				WT+Nor	WT+CH	RyR2KO+Nor	RyR2KO+CH
%	Mean	SEM		7.9	34.8	7.7	9.9
WT+Nor	7.8	2.1		6.4	38.1	6.8	16.9
WT+CH	35.2	6.9		7	38.2	4.4	12.5
RyR2KO+Nor	5.9	1.9		6.4	30.2	6.4	18.4
RyR2KO+CH	15	4.5		9.7	36	4.4	22.6
				8.1	30.4	5.6	10.6
				9	40.9	6.8	21.8
				6.6	41.5	5	15.4
				8.9	34.3	4.3	16.7
				7.6	34.8	9.2	10.5

## Sheet: Figure 2E
RyR2 KO+CH (mmHg)				RyR2 KO+Nor				WT+CH				WT+Nor
ID	RVSP	RV/LV+S		ID	RVSP	RV/LV+S		ID	RVSP	RV/LV+S		ID	RVSP	RV/LV+S
3675	20	0.28		3400	17	0.3		2101	40	0.48		1	23	0.33
3676	19	0.33		3407	18	0.31		2102	33	0.52		2	21	0.32
3677	24	0.37		3410	21	0.32		2103	31	0.58		3	21	0.37
3678	25	0.31		3399	20	0.32		2104	35	0.43		4	18	0.27
3604	22	0.34		3401	16	0.35		2105	42	0.59		5	17	0.36
3422	24	0.36		3402	19	0.27			39	0.48		6	18	0.3
3421	16	0.33							38	0.54		7	19	0.25
3420	22	0.28							32	0.41		8	19	0.29
								?	30	0.41
	21.5±1.5	0.32±0.01			18.5±1	0.31±0.01			35.5±2.5	0.49±0.03			19.5±2	0.31±0.01

[truncated: 46 more sheets: Figure 2F, Figure 3A, Figure 3B, Figure 3C, Figure 3D, Figure 3E, Figure 3F, Figure 3G, Figure 4A and 4B, Figure 4C, Figure 4D, Figure 4E, Figure 4F, Figure 4G, Figure 4H, Figure 5A, Figure 5B, Figure 5C, Figure 5D, Figure 5E …]
